# Supplementary material for: Direct Comparison of Clinical Characteristics, Outcomes, and Risk Prediction in Patients with COVID-19 and Controls—A Prospective Cohort Study
Source: J Clin Med. 2021 Jun 17;10(12):2672. doi: 10.3390/jcm10122672 (PMC8234319; doi:10.3390/jcm10122672)
Supplement: Supplementary file 1 [file jcm-10-02672-s001.zip]

Archive with 1 entries (1 files):
- jcm-1238746-supplementary.pdf
